# Supplementary material for: Service Dog Training Interventions for Veterans with Post-Traumatic Stress: Examining Gender-Based Differences in Psychosocial Outcomes
Source: Healthcare (Basel). 2026 May 6;14(9):1253. doi: 10.3390/healthcare14091253 (PMC13164097; doi:10.3390/healthcare14091253)
Supplement: Supplementary file 1 [file healthcare-14-01253-s001.zip]

Archive with 1 entries (1 files):
- healthcare-4239328-supplementary.pdf
